# Supplementary material for: New country records of reptiles from Laos
Source: Biodivers Data J. 2013 Dec 10;(1):e1015. doi: 10.3897/BDJ.1.e1015 (PMC3964705; doi:10.3897/BDJ.1.e1015)
Supplement: XML Treatment for Cyrtodactylus phongnhakebangensis [file BDJ.1.e1015-treatment1.xml]

<!DOCTYPE tp:taxon-treatment
  PUBLIC "-//TaxonX//DTD Taxonomic Treatment Publishing DTD v0 20100105//EN" "tax-treatment-NSO.dtd">
<tp:taxon-treatment xmlns:tp="http://www.plazi.org/taxpub"><tp:treatment-meta><mixed-citation publication-type="journal"><person-group><name><surname>Luu</surname><given-names>Vinh Quang</given-names></name><name><surname>Nguyen</surname><given-names>Truong Quang</given-names></name><name><surname>Calame</surname><given-names>Thomas</given-names></name><name><surname>Hoang</surname><given-names>Tuoi Thi</given-names></name><name><surname>Southichack</surname><given-names>Sisomphone</given-names></name><name><surname>Bonkowski</surname><given-names>Michael</given-names></name><name><surname>Ziegler</surname><given-names>Thomas</given-names></name></person-group><article-title>New country records of reptiles from Laos</article-title><source>Biodivers Data J</source><day>10</day><month>12</month><year>2013</year><volume>2013</volume><issue>1</issue><pub-id pub-id-type="doi">10.3897/BDJ.1.e1015</pub-id></mixed-citation></tp:treatment-meta><tp:nomenclature><tp:taxon-name>
            <tp:taxon-name-part taxon-name-part-type="genus">Cyrtodactylus</tp:taxon-name-part>
            <tp:taxon-name-part taxon-name-part-type="species">phongnhakebangensis</tp:taxon-name-part>
          </tp:taxon-name><tp:taxon-authority>Ziegler, Rösler, Herrmann &amp; Vu, 2002</tp:taxon-authority></tp:nomenclature><tp:treatment-sec sec-type="materials"><title>Materials</title><list list-type="alpha-lower" list-content="occurrences"><list-item><p><bold>Type status:</bold> <named-content xmlns:xlink="http://www.w3.org/1999/xlink" content-type="dwc:typeStatus" xlink:type="simple">Other material</named-content>. <bold>Occurrence:</bold> recordedBy: <named-content xmlns:xlink="http://www.w3.org/1999/xlink" content-type="dwc:recordedBy" xlink:type="simple">V. Q. Luu</named-content>; individualCount: <named-content xmlns:xlink="http://www.w3.org/1999/xlink" content-type="dwc:individualCount" xlink:type="simple">9</named-content>; sex: <named-content xmlns:xlink="http://www.w3.org/1999/xlink" content-type="dwc:sex" xlink:type="simple">4 males, 5 females</named-content>; <bold>Location:</bold> country: <named-content xmlns:xlink="http://www.w3.org/1999/xlink" content-type="dwc:country" xlink:type="simple">Laos</named-content>; stateProvince: <named-content xmlns:xlink="http://www.w3.org/1999/xlink" content-type="dwc:stateProvince" xlink:type="simple">Khammouane</named-content>; verbatimLocality: <named-content xmlns:xlink="http://www.w3.org/1999/xlink" content-type="dwc:verbatimLocality" xlink:type="simple">Hin Nam No National Protected Area</named-content>; verbatimElevation: <named-content xmlns:xlink="http://www.w3.org/1999/xlink" content-type="dwc:verbatimElevation" xlink:type="simple">180-580 m</named-content>; verbatimLatitude: <named-content xmlns:xlink="http://www.w3.org/1999/xlink" content-type="dwc:verbatimLatitude" xlink:type="simple">17º15'-17º40'N</named-content>; verbatimLongitude: <named-content xmlns:xlink="http://www.w3.org/1999/xlink" content-type="dwc:verbatimLongitude" xlink:type="simple">105º43'-106º09'E</named-content>; <bold>Event:</bold> eventDate: <named-content xmlns:xlink="http://www.w3.org/1999/xlink" content-type="dwc:eventDate" xlink:type="simple">2013-05-07/2013-06-30</named-content>; <bold>Record Level:</bold> institutionCode: <named-content xmlns:xlink="http://www.w3.org/1999/xlink" content-type="dwc:institutionCode" xlink:type="simple">IEBR, VFU, NUOL, ZFMK</named-content></p></list-item></list></tp:treatment-sec><tp:treatment-sec sec-type="Description"><title>Description</title><p>(Fig. <xref ref-type="fig" rid="F411942">3</xref>)</p><p><bold>Specimens examined (n = 9)</bold>: Four adult males and five adult females, all collected by V. Q. Luu in Hin Nam No NPA, Khammouane Province: IEBR A.2013.89, adult male, 7 May 2013, from Hang Toi region, Noong Ma Commune (<named-content xmlns:xlink="http://www.w3.org/1999/xlink" content-type="dwc:verbatimCoordinates" xlink:type="simple">17°17.766’N, 106°08.803’E</named-content>, elevation 580 m a.s.l.); VFU A.2013.1 and NUOL R-2013.2, adult males, 9 June 2013, from Vang Ma No Commune (<named-content xmlns:xlink="http://www.w3.org/1999/xlink" content-type="dwc:verbatimCoordinates" xlink:type="simple">17°30.778’N, 105°49.259’E</named-content>, elevation 180 m a.s.l.); IEBR A.2013.90, adult male, 11 June 2013, from Ban Dou Commune (<named-content xmlns:xlink="http://www.w3.org/1999/xlink" content-type="dwc:verbatimCoordinates" xlink:type="simple">17°30.385’N, 105°49.160’E</named-content>, elevation 183 m a.s.l.); ZFMK 95235, adult female, 8 May 2013, from Hang Toi region, Noong Ma Commune (<named-content xmlns:xlink="http://www.w3.org/1999/xlink" content-type="dwc:verbatimCoordinates" xlink:type="simple">17°17.763’N, 106°08.778’E</named-content>, elevation 555 m a.s.l.); ZFMK 95236, adult female, 30 May 2013, from Noong Choong Region, Cha Lou Commune (<named-content xmlns:xlink="http://www.w3.org/1999/xlink" content-type="dwc:verbatimCoordinates" xlink:type="simple">17°20.248’N, 105°56.693’E</named-content>, elevation 252 m a.s.l.); VFU A.2013.2-A.2013.3, adult females, 9 June 2013, from Vang Ma No Commune (<named-content xmlns:xlink="http://www.w3.org/1999/xlink" content-type="dwc:verbatimCoordinates" xlink:type="simple">17°30.778’N, 105°49.259’E</named-content>, elevation 180 m a.s.l.); NUOL R-2013.3, adult female, 11 June 2013, from Ban Dou Commune (<named-content xmlns:xlink="http://www.w3.org/1999/xlink" content-type="dwc:verbatimCoordinates" xlink:type="simple">17°31.545’N, 105°49.086’E</named-content>, elevation 197 m a.s.l.).</p><p><bold>Morphological characters:</bold> SVL males 83.6-92.5 mm (mean ± SD 87.9 ± 4.9 mm), females 95-100.6 mm (mean ± SD 93.8 ± 5.0 mm); tail length (TaL) 101.6 mm in males, 108.3 mm in females; head depressed (HL/HW 1.6 in males, 1.5 in females), distinct from neck; snout longer than diameter of ocular (SE/OD 2 in males, 1.9 in females); snout scales small, homogeneous, granular, larger than those in frontal and parietal regions; rostral wider than high with a Y-shape in the middle; supranasals in contact; rostral bordered by first supralabial and nostril on each side; nares oval, surrounded by supranasal, rostral, first supralabial, and two enlarged postnasals; ear oval-shaped; mental triangular; postmental two, enlarged, in broad contact posteriorly; supralabials 9-12; infralabials 8-10; dorsal scales granular to flattened; dorsal tubercles triangular, conical, present on occiput, back and tail base, each surrounded by 8-9 granular scales, in 14-19 irregular longitudinal rows at midbody; ventral scales smooth, medial scales 2-3 times larger than dorsal scales, round, in 35-48 longitudinal rows at midbody; ventrolateral folds present; gular region with homogeneous smooth scales; precloacal groove absent; enlarged femoral scales present; femoral and precloacal pores 36-44 in males, pitted scales 0-28 in females; postcloacal tubercles 4-6; subcaudals enlarged; dorsal surface of fore and hind limbs with small tubercles; fingers and toes without distinct webbing; lamellae under fourth finger 16-21, under fourth toe 19-22. Coloration in preservative: Ground coloration of dorsal head and back greyish brown with dark spots; nuchal loop distinct, in U-shape, from posterior corner of eye through tympanum to the neck, dark brown, edged in white; body bands between limb insertions four to five, somewhat irregular, dark brown, edged in white; dorsal surface of fore and hind limbs with dark bars; tail brown dorsally with seven to eight light brown bands, edged in white; chin, throat, and belly cream; upper and lower lips with dark brown bars; tail ventrally grey with light dots (determination after <xref ref-type="bibr" rid="B406343">Ziegler et al. 2002</xref>).</p></tp:treatment-sec><tp:treatment-sec sec-type="Ecology"><title>Ecology</title><p>Specimens were found between 19:00 and 22:00 on karst walls, ca. 0.5-3 m above the ground, near cave entrances in limestone forests, at elevations from 180 to 580 m a.s.l.</p></tp:treatment-sec><tp:treatment-sec sec-type="Distribution"><title>Distribution</title><p><italic><tp:taxon-name><tp:taxon-name-part taxon-name-part-type="genus">Cyrtodactylus</tp:taxon-name-part> <tp:taxon-name-part taxon-name-part-type="species">phongnhakebangensis</tp:taxon-name-part></tp:taxon-name></italic> has been known from Phong Nha - Ke Bang National Park, Quang Binh Province, central Vietnam (<xref ref-type="bibr" rid="B406186">Nguyen et al. 2009</xref>). This is the first record of the species from Laos.</p></tp:treatment-sec><tp:treatment-sec sec-type="Notes"><title>Notes</title><p>The Laotian specimens differ from the original description of <xref ref-type="bibr" rid="B406343">Ziegler et al. (2002)</xref> by having somewhat higher femoral and precloacal pore counts in males (36-44 versus 32-42).</p></tp:treatment-sec><tp:treatment-sec><!--Section generated to contain objects referenced in tp:taxon-treatment.--><fig-group id="F411942" position="float" orientation="portrait"><caption><p><italic><tp:taxon-name><tp:taxon-name-part taxon-name-part-type="genus">Cyrtodactylus</tp:taxon-name-part> <tp:taxon-name-part taxon-name-part-type="species">phongnhakebangensis</tp:taxon-name-part></tp:taxon-name></italic> (female and male) from Hin Nam No National Protected Area, Khammouane Province, Laos. Photos: V. Q. Luu.</p></caption><fig id="F411958" position="float" orientation="portrait"><label>Figure 3a.</label><caption><p>Female</p></caption><graphic xmlns:xlink="http://www.w3.org/1999/xlink" xlink:href="biodiversity_data_journal-1-e1015-g003_a.jpg" position="float" orientation="portrait" xlink:type="simple"/></fig><fig id="F411959" position="float" orientation="portrait"><label>Figure 3b.</label><caption><p>Male</p></caption><graphic xmlns:xlink="http://www.w3.org/1999/xlink" xlink:href="biodiversity_data_journal-1-e1015-g003_b.jpg" position="float" orientation="portrait" xlink:type="simple"/></fig></fig-group></tp:treatment-sec><ref-list><ref id="B406343"><element-citation xmlns:xlink="http://www.w3.org/1999/xlink" publication-type="article" xlink:type="simple"><person-group person-group-type="author"><name name-style="western"><surname>Ziegler</surname><given-names>T</given-names></name><name name-style="western"><surname>Rösler</surname><given-names>H</given-names></name><name name-style="western"><surname>Herrmann</surname><given-names>H. W.</given-names></name><name name-style="western"><surname>Vu</surname><given-names>T. N.</given-names></name></person-group><year>2002</year><article-title><italic><tp:taxon-name><tp:taxon-name-part taxon-name-part-type="genus">Cyrtodactylus</tp:taxon-name-part> <tp:taxon-name-part taxon-name-part-type="species">phongnhakebangensis</tp:taxon-name-part></tp:taxon-name></italic> sp. n., ein neuer Bogenfingergecko aus dem annamitischen Karstwaldmassiv, Vietnam</article-title><source>Herpetofauna</source><volume>24</volume><fpage>11</fpage><lpage>25</lpage><comment content-type="language">German</comment></element-citation></ref><ref id="B406186"><element-citation xmlns:xlink="http://www.w3.org/1999/xlink" publication-type="book" xlink:type="simple"><person-group person-group-type="author"><name name-style="western"><surname>Nguyen</surname><given-names>S. V.</given-names></name><name name-style="western"><surname>Ho</surname><given-names>C. T.</given-names></name><name name-style="western"><surname>Nguyen</surname><given-names>T. Q.</given-names></name></person-group><year>2009</year><article-title>Herpetofauna of Vietnam</article-title><edition>Edition Chimaira</edition><publisher-name>Frankfurt am Main</publisher-name><size units="page">768</size><comment content-type="language">English</comment></element-citation></ref></ref-list></tp:taxon-treatment>
