# Supplementary material for: New country records of reptiles from Laos
Source: Biodivers Data J. 2013 Dec 10;(1):e1015. doi: 10.3897/BDJ.1.e1015 (PMC3964705; doi:10.3897/BDJ.1.e1015)
Supplement: XML Treatment for Cyrtodactylus pseudoquadrivirgatus [file BDJ.1.e1015-treatment2.xml]

<!DOCTYPE tp:taxon-treatment
  PUBLIC "-//TaxonX//DTD Taxonomic Treatment Publishing DTD v0 20100105//EN" "tax-treatment-NSO.dtd">
<tp:taxon-treatment xmlns:tp="http://www.plazi.org/taxpub"><tp:treatment-meta><mixed-citation publication-type="journal"><person-group><name><surname>Luu</surname><given-names>Vinh Quang</given-names></name><name><surname>Nguyen</surname><given-names>Truong Quang</given-names></name><name><surname>Calame</surname><given-names>Thomas</given-names></name><name><surname>Hoang</surname><given-names>Tuoi Thi</given-names></name><name><surname>Southichack</surname><given-names>Sisomphone</given-names></name><name><surname>Bonkowski</surname><given-names>Michael</given-names></name><name><surname>Ziegler</surname><given-names>Thomas</given-names></name></person-group><article-title>New country records of reptiles from Laos</article-title><source>Biodivers Data J</source><day>10</day><month>12</month><year>2013</year><volume>2013</volume><issue>1</issue><pub-id pub-id-type="doi">10.3897/BDJ.1.e1015</pub-id></mixed-citation></tp:treatment-meta><tp:nomenclature><tp:taxon-name>
            <tp:taxon-name-part taxon-name-part-type="genus">Cyrtodactylus</tp:taxon-name-part>
            <tp:taxon-name-part taxon-name-part-type="species">pseudoquadrivirgatus</tp:taxon-name-part>
          </tp:taxon-name><tp:taxon-authority>Rösler, Nguyen, Vu, Ngo &amp; Ziegler, 2008</tp:taxon-authority></tp:nomenclature><tp:treatment-sec sec-type="materials"><title>Materials</title><list list-type="alpha-lower" list-content="occurrences"><list-item><p><bold>Type status:</bold> <named-content xmlns:xlink="http://www.w3.org/1999/xlink" content-type="dwc:typeStatus" xlink:type="simple">Other material</named-content>. <bold>Occurrence:</bold> recordedBy: <named-content xmlns:xlink="http://www.w3.org/1999/xlink" content-type="dwc:recordedBy" xlink:type="simple">T. Calame</named-content>; individualCount: <named-content xmlns:xlink="http://www.w3.org/1999/xlink" content-type="dwc:individualCount" xlink:type="simple">2</named-content>; sex: <named-content xmlns:xlink="http://www.w3.org/1999/xlink" content-type="dwc:sex" xlink:type="simple">2 females</named-content>; <bold>Location:</bold> country: <named-content xmlns:xlink="http://www.w3.org/1999/xlink" content-type="dwc:country" xlink:type="simple">Laos</named-content>; stateProvince: <named-content xmlns:xlink="http://www.w3.org/1999/xlink" content-type="dwc:stateProvince" xlink:type="simple">Salavan</named-content>; verbatimLocality: <named-content xmlns:xlink="http://www.w3.org/1999/xlink" content-type="dwc:verbatimLocality" xlink:type="simple">Xe Sap National Protected Area</named-content>; verbatimElevation: <named-content xmlns:xlink="http://www.w3.org/1999/xlink" content-type="dwc:verbatimElevation" xlink:type="simple">960 m</named-content>; verbatimLatitude: <named-content xmlns:xlink="http://www.w3.org/1999/xlink" content-type="dwc:verbatimLatitude" xlink:type="simple">16°09.400’N</named-content>; verbatimLongitude: <named-content xmlns:xlink="http://www.w3.org/1999/xlink" content-type="dwc:verbatimLongitude" xlink:type="simple">106°49.567’E</named-content>; <bold>Event:</bold> eventDate: <named-content xmlns:xlink="http://www.w3.org/1999/xlink" content-type="dwc:eventDate" xlink:type="simple">2012-05-20</named-content>; <bold>Record Level:</bold> institutionCode: <named-content xmlns:xlink="http://www.w3.org/1999/xlink" content-type="dwc:institutionCode" xlink:type="simple">IEBR, NUOL</named-content></p></list-item></list></tp:treatment-sec><tp:treatment-sec sec-type="Description"><title>Description</title><p>(Fig. <xref ref-type="fig" rid="F411961">4</xref>)</p><p><bold>Specimens examined (n = 2)</bold>. Two adult females (IEBR A.2013.91 &amp; NUOL R-2013.4), collected by T. Calame on 20 May 2012 from Xe Sap NPA, Salavan Province (<named-content xmlns:xlink="http://www.w3.org/1999/xlink" content-type="dwc:verbatimCoordinates" xlink:type="simple">16°09.400’N, 106°49.567’E</named-content>, elevation ca. 960 m a.s.l.).</p><p><bold>Morphological characters</bold>. SVL 70.7-83.8 mm, tail regenerated (TaL 72.1-72.6 mm); head depressed (HL/HD 1.6), distinguished from neck; loreal region inflated; snout longer than diameter of orbit (SE/OD 1.9); snout scales small, homogeneous, granular, larger than those in frontal and parietal regions; rostral wider than high with a median suture; supranasals separated from each other posteriorly by a pentagonal internasal; rostral bordered by first supralabial and nostril on each side; nares oval, surrounded by supranasal, rostral, first supralabial, and three enlarged postnasals; eyelid fringe with tiny spines posteriorly; ear oval–shaped, somewhat angular; mental triangular, slightly wider than rostral; postmentals in one pair, enlarged, in broad contact posteriorly, bordered by mental anteriorly, first two infralabials laterally, and one pair of distinctly enlarged gular scales posteriorly, which is separated from each other by two small gular scales; supralabials 8-10; infralabials 7-10; dorsal scales granular to flattened; dorsal tubercles triangular, conical, present on occiput, back and tail base, each surrounded by 10-11 granular scales, in 17-18 irregular longitudinal rows at midbody; ventral scales smooth, medial scales 2–3 times larger than dorsal scales, round, subimbricate, in 39-40 longitudinal rows at midbody; ventrolateral folds with interspersed tubercles; gular region with homogeneous smooth scales; precloacal groove absent; enlarged femoral scales and femoral pores absent; precloacal pores 7-9; postcloacal tubercles 2-3; subcaudals slightly enlarged; dorsal surface of fore and hind limbs with tubercles; fingers and toes without distinct webbing; lamellae under fourth finger 16-19, under fourth toe 17-20. Coloration in preservative: Ground coloration of dorsal head and back blackish brown; a narrow curved black stripe from posterior corner of eye, running above tympanum to the neck, interrupted posteriorly; shoulders, dorsal body blotched, irregular from oval to elongate, dark brown; fore and hind limbs with dark bars; dorsal tail grey with dark brown bands; chin, throat, chest and belly brown; ventral tail marked with light and dark bands; upper and lower lips dark brown (determination after <xref ref-type="bibr" rid="B406195">Rösler et al. 2008</xref>).</p></tp:treatment-sec><tp:treatment-sec sec-type="Ecology"><title>Ecology</title><p>Specimens were found between 19:40 and 20:10 on a small bush stem ca. 40 cm above the ground, approximately 3 m away from a rocky stream. The surrounding habitat was hill evergreen forest at an elevation of 960 m a.s.l. Within the hill evergreen forest in western Xe Sap NPA the canopy is characterized, in many areas, by the conspicuous presence of emergents of the restricted range conifer <italic><tp:taxon-name><tp:taxon-name-part taxon-name-part-type="genus">Pinus</tp:taxon-name-part> <tp:taxon-name-part taxon-name-part-type="species">dalatensis</tp:taxon-name-part></tp:taxon-name></italic>.</p></tp:treatment-sec><tp:treatment-sec sec-type="Distribution"><title>Distribution</title><p>This species was previously known in Central Vietnam from Quang Tri province southwards to Kon Tum Province (<xref ref-type="bibr" rid="B406195">Rösler et al. 2008</xref>). Therefore, our record of <italic><tp:taxon-name><tp:taxon-name-part taxon-name-part-type="genus">Cyrtodactylus</tp:taxon-name-part> <tp:taxon-name-part taxon-name-part-type="species">pseudoquadrivirgatus</tp:taxon-name-part></tp:taxon-name></italic> from Salavan Province is the first country record for Laos.</p></tp:treatment-sec><tp:treatment-sec><!--Section generated to contain objects referenced in tp:taxon-treatment.--><fig id="F411961" position="float" orientation="portrait"><label>Figure 4.</label><caption><p><italic><tp:taxon-name><tp:taxon-name-part taxon-name-part-type="genus">Cyrtodactylus</tp:taxon-name-part> <tp:taxon-name-part taxon-name-part-type="species">pseudoquadrivirgatus</tp:taxon-name-part></tp:taxon-name></italic> from Xe Sap National Protected Area, Salavan Province, Laos. Photo: T. Calame.</p></caption><graphic xmlns:xlink="http://www.w3.org/1999/xlink" xlink:href="biodiversity_data_journal-1-e1015-g004.jpg" position="float" orientation="portrait" xlink:type="simple"/></fig></tp:treatment-sec><ref-list><ref id="B406195"><element-citation xmlns:xlink="http://www.w3.org/1999/xlink" publication-type="article" xlink:type="simple"><person-group person-group-type="author"><name name-style="western"><surname>Rösler</surname><given-names>H</given-names></name><name name-style="western"><surname>Vu</surname><given-names>T. N.</given-names></name><name name-style="western"><surname>Nguyen</surname><given-names>T. Q.</given-names></name><name name-style="western"><surname>Ngo</surname><given-names>T. V.</given-names></name><name name-style="western"><surname>Ziegler</surname><given-names>T</given-names></name></person-group><year>2008</year><article-title>A new <italic><tp:taxon-name><tp:taxon-name-part taxon-name-part-type="genus">Cyrtodactylus</tp:taxon-name-part></tp:taxon-name></italic> (<tp:taxon-name><tp:taxon-name-part taxon-name-part-type="ordo">Squamata</tp:taxon-name-part></tp:taxon-name>: <tp:taxon-name><tp:taxon-name-part taxon-name-part-type="familia">Gekkonidae</tp:taxon-name-part></tp:taxon-name>) from Central Vietnam</article-title><source>Hamadryad</source><volume>33</volume><issue>1</issue><fpage>48</fpage><lpage>63</lpage><comment content-type="language">English</comment></element-citation></ref></ref-list></tp:taxon-treatment>
