# Supplementary material for: New country records of reptiles from Laos
Source: Biodivers Data J. 2013 Dec 10;(1):e1015. doi: 10.3897/BDJ.1.e1015 (PMC3964705; doi:10.3897/BDJ.1.e1015)
Supplement: XML Treatment for Lycodon futsingensis [file BDJ.1.e1015-treatment3.xml]

<!DOCTYPE tp:taxon-treatment
  PUBLIC "-//TaxonX//DTD Taxonomic Treatment Publishing DTD v0 20100105//EN" "tax-treatment-NSO.dtd">
<tp:taxon-treatment xmlns:tp="http://www.plazi.org/taxpub"><tp:treatment-meta><mixed-citation publication-type="journal"><person-group><name><surname>Luu</surname><given-names>Vinh Quang</given-names></name><name><surname>Nguyen</surname><given-names>Truong Quang</given-names></name><name><surname>Calame</surname><given-names>Thomas</given-names></name><name><surname>Hoang</surname><given-names>Tuoi Thi</given-names></name><name><surname>Southichack</surname><given-names>Sisomphone</given-names></name><name><surname>Bonkowski</surname><given-names>Michael</given-names></name><name><surname>Ziegler</surname><given-names>Thomas</given-names></name></person-group><article-title>New country records of reptiles from Laos</article-title><source>Biodivers Data J</source><day>10</day><month>12</month><year>2013</year><volume>2013</volume><issue>1</issue><pub-id pub-id-type="doi">10.3897/BDJ.1.e1015</pub-id></mixed-citation></tp:treatment-meta><tp:nomenclature><tp:taxon-name>
            <tp:taxon-name-part taxon-name-part-type="genus">Lycodon</tp:taxon-name-part>
            <tp:taxon-name-part taxon-name-part-type="species">futsingensis</tp:taxon-name-part>
          </tp:taxon-name><tp:taxon-authority>(Pope, 1928)</tp:taxon-authority></tp:nomenclature><tp:treatment-sec sec-type="materials"><title>Materials</title><list list-type="alpha-lower" list-content="occurrences"><list-item><p><bold>Type status:</bold> <named-content xmlns:xlink="http://www.w3.org/1999/xlink" content-type="dwc:typeStatus" xlink:type="simple">Other material</named-content>. <bold>Occurrence:</bold> recordedBy: <named-content xmlns:xlink="http://www.w3.org/1999/xlink" content-type="dwc:recordedBy" xlink:type="simple">V. Q. Luu</named-content>; individualCount: <named-content xmlns:xlink="http://www.w3.org/1999/xlink" content-type="dwc:individualCount" xlink:type="simple">1</named-content>; sex: <named-content xmlns:xlink="http://www.w3.org/1999/xlink" content-type="dwc:sex" xlink:type="simple">female</named-content>; <bold>Location:</bold> country: <named-content xmlns:xlink="http://www.w3.org/1999/xlink" content-type="dwc:country" xlink:type="simple">Laos</named-content>; stateProvince: <named-content xmlns:xlink="http://www.w3.org/1999/xlink" content-type="dwc:stateProvince" xlink:type="simple">Khammouane</named-content>; verbatimLocality: <named-content xmlns:xlink="http://www.w3.org/1999/xlink" content-type="dwc:verbatimLocality" xlink:type="simple">Hin Nam No National Protected Area</named-content>; verbatimElevation: <named-content xmlns:xlink="http://www.w3.org/1999/xlink" content-type="dwc:verbatimElevation" xlink:type="simple">581 m</named-content>; verbatimLatitude: <named-content xmlns:xlink="http://www.w3.org/1999/xlink" content-type="dwc:verbatimLatitude" xlink:type="simple">17°17.499’N</named-content>; verbatimLongitude: <named-content xmlns:xlink="http://www.w3.org/1999/xlink" content-type="dwc:verbatimLongitude" xlink:type="simple">106°10.606’E</named-content>; <bold>Event:</bold> eventDate: <named-content xmlns:xlink="http://www.w3.org/1999/xlink" content-type="dwc:eventDate" xlink:type="simple">2013-05-14</named-content>; <bold>Record Level:</bold> institutionCode: <named-content xmlns:xlink="http://www.w3.org/1999/xlink" content-type="dwc:institutionCode" xlink:type="simple">VFU</named-content></p></list-item></list></tp:treatment-sec><tp:treatment-sec sec-type="Description"><title>Description</title><p>(Fig. <xref ref-type="fig" rid="F411976">5</xref>)</p><p><bold>Specimen examined (n = 1)</bold>. VFU A.2013.4, adult female, collected by V. Q. Luu on 14 May 2013 from Noong Ma Commune, Boualapha District, Khammouane Province (<named-content xmlns:xlink="http://www.w3.org/1999/xlink" content-type="dwc:verbatimCoordinates" xlink:type="simple">17°17.499’N, 106°10.606’E</named-content>, elevation 581 m a.s.l.), within Hin Nam No NPA.</p><p><bold>Morphological characters.</bold> Total length (TL) 760 mm (SVL 603mm, TaL 157 mm); body subcylindrical; head moderately distinguished from neck, rather flattenned; snout elongate, projecting anteriorly beyond lower jaw; pupil vertically elliptic; maxillary teeth 12/12; rostral distinctly broader than high, partly visible from above; internasals as wide as long, not in contact with loreal; prefrontal less than half length of frontal; frontal hexagonal; parietals longer than wide; nasal paired; loreal 1/1, not in contact with orbit; supralabials 8/8, third to fifth touching the eye, seventh largest; infralabials 9/9, first to fifth bordering chin shields; preocular 1/1; postoculars 2/2, bodering anterior temporals; anterior temporals 2/2, posterior temporals 2/2; dorsal scale rows 17-17-15, smooth; ventrals 209; subcaudals 79, paired; cloacal undivided. Coloration in preservative: Dorsal surface greyish-black with 19-21 grey rings on body and 9 cross-bands on tail; belly cream, anterior part uniform, speckled posteriorly, under tail dark (determination after <xref ref-type="bibr" rid="B406272">Vogel et al. 2009</xref>, <xref ref-type="bibr" rid="B406262">Vogel and David 2010</xref>).</p></tp:treatment-sec><tp:treatment-sec sec-type="Ecology"><title>Ecology</title><p>The adult female was collected at ca. 21:30 while moving on the forest floor, near a slow running stream. The surrounding habitat was karst forest at elevation of 581 m a.s.l.</p></tp:treatment-sec><tp:treatment-sec sec-type="Distribution"><title>Distribution</title><p><italic><tp:taxon-name><tp:taxon-name-part taxon-name-part-type="genus">Lycodon</tp:taxon-name-part> <tp:taxon-name-part taxon-name-part-type="species">futsingensis</tp:taxon-name-part></tp:taxon-name></italic> has been reported from southern China and northern Vietnam (<xref ref-type="bibr" rid="B406272">Vogel et al. 2009</xref>). This is a new record of the species from Laos and it is approximately about 20 km far from the nearest record of this species in Phong Nha - Ke Bang National Park, Quang Binh Province, Vietnam.</p></tp:treatment-sec><tp:treatment-sec><!--Section generated to contain objects referenced in tp:taxon-treatment.--><fig-group id="F411976" position="float" orientation="portrait"><caption><p><italic><tp:taxon-name><tp:taxon-name-part taxon-name-part-type="genus">Lycodon</tp:taxon-name-part> <tp:taxon-name-part taxon-name-part-type="species">futsingensis</tp:taxon-name-part></tp:taxon-name></italic> from Hin Nam No National Protected Area, Khammouane Province, Laos. Photos: V. Q. Luu.</p></caption><fig id="F411981" position="float" orientation="portrait"><label>Figure 5a.</label><caption><p>Dorsal view</p></caption><graphic xmlns:xlink="http://www.w3.org/1999/xlink" xlink:href="biodiversity_data_journal-1-e1015-g005_a.jpg" position="float" orientation="portrait" xlink:type="simple"/></fig><fig id="F411982" position="float" orientation="portrait"><label>Figure 5b.</label><caption><p>Ventral view</p></caption><graphic xmlns:xlink="http://www.w3.org/1999/xlink" xlink:href="biodiversity_data_journal-1-e1015-g005_b.jpg" position="float" orientation="portrait" xlink:type="simple"/></fig></fig-group></tp:treatment-sec><ref-list><ref id="B406272"><element-citation xmlns:xlink="http://www.w3.org/1999/xlink" publication-type="article" xlink:type="simple"><person-group person-group-type="author"><name name-style="western"><surname>Vogel</surname><given-names>G</given-names></name><name name-style="western"><surname>David</surname><given-names>P</given-names></name><name name-style="western"><surname>Pauwels</surname><given-names>O. S.G.</given-names></name><name name-style="western"><surname>Sumontha</surname><given-names>M</given-names></name><name name-style="western"><surname>Norval</surname><given-names>G</given-names></name><name name-style="western"><surname>Hendrix</surname><given-names>R</given-names></name><name name-style="western"><surname>Vu</surname><given-names>T. N.</given-names></name><name name-style="western"><surname>Ziegler</surname><given-names>T</given-names></name></person-group><year>2009</year><article-title>A review of <italic><tp:taxon-name><tp:taxon-name-part taxon-name-part-type="genus">Lycodon</tp:taxon-name-part> <tp:taxon-name-part taxon-name-part-type="species">ruhstrati</tp:taxon-name-part></tp:taxon-name></italic> (Fischer 1886) auctorum (<tp:taxon-name><tp:taxon-name-part taxon-name-part-type="ordo">Squamata</tp:taxon-name-part></tp:taxon-name> <tp:taxon-name><tp:taxon-name-part taxon-name-part-type="familia">Colubridae</tp:taxon-name-part></tp:taxon-name>), with the description of a new species from Thailand and a new subspecies from the Asian mainland</article-title><source>Tropical Zoology</source><volume>22</volume><fpage>131</fpage><lpage>182</lpage><comment content-type="language">English</comment></element-citation></ref><ref id="B406262"><element-citation xmlns:xlink="http://www.w3.org/1999/xlink" publication-type="article" xlink:type="simple"><person-group person-group-type="author"><name name-style="western"><surname>Vogel</surname><given-names>G</given-names></name><name name-style="western"><surname>David</surname><given-names>P</given-names></name></person-group><year>2010</year><article-title>A new species of the genus <italic><tp:taxon-name><tp:taxon-name-part taxon-name-part-type="genus">Lycodon</tp:taxon-name-part></tp:taxon-name></italic> (Boie, 1826) from Yunnan Province, China (Serpentes: <tp:taxon-name><tp:taxon-name-part taxon-name-part-type="familia">Colubridae</tp:taxon-name-part></tp:taxon-name>)</article-title><source>Bonn zoological Bulletin</source><volume>57</volume><issue>2</issue><fpage>289</fpage><lpage>296</lpage><comment content-type="language">English</comment></element-citation></ref></ref-list></tp:taxon-treatment>
