# Supplementary material for: New country records of reptiles from Laos
Source: Biodivers Data J. 2013 Dec 10;(1):e1015. doi: 10.3897/BDJ.1.e1015 (PMC3964705; doi:10.3897/BDJ.1.e1015)
Supplement: XML Treatment for Lycodon ruhstrati abditus [file BDJ.1.e1015-treatment4.xml]

<!DOCTYPE tp:taxon-treatment
  PUBLIC "-//TaxonX//DTD Taxonomic Treatment Publishing DTD v0 20100105//EN" "tax-treatment-NSO.dtd">
<tp:taxon-treatment xmlns:tp="http://www.plazi.org/taxpub"><tp:treatment-meta><mixed-citation publication-type="journal"><person-group><name><surname>Luu</surname><given-names>Vinh Quang</given-names></name><name><surname>Nguyen</surname><given-names>Truong Quang</given-names></name><name><surname>Calame</surname><given-names>Thomas</given-names></name><name><surname>Hoang</surname><given-names>Tuoi Thi</given-names></name><name><surname>Southichack</surname><given-names>Sisomphone</given-names></name><name><surname>Bonkowski</surname><given-names>Michael</given-names></name><name><surname>Ziegler</surname><given-names>Thomas</given-names></name></person-group><article-title>New country records of reptiles from Laos</article-title><source>Biodivers Data J</source><day>10</day><month>12</month><year>2013</year><volume>2013</volume><issue>1</issue><pub-id pub-id-type="doi">10.3897/BDJ.1.e1015</pub-id></mixed-citation></tp:treatment-meta><tp:nomenclature><tp:taxon-name>
            <tp:taxon-name-part taxon-name-part-type="genus">Lycodon</tp:taxon-name-part>
            <tp:taxon-name-part taxon-name-part-type="species">ruhstrati</tp:taxon-name-part>
            <tp:taxon-name-part taxon-name-part-type="subspecies">abditus</tp:taxon-name-part>
          </tp:taxon-name><tp:taxon-authority>Vogel, David, Pauwels, Sumontha, Norval, Hendrix, Vu &amp; Ziegler, 2009</tp:taxon-authority></tp:nomenclature><tp:treatment-sec sec-type="materials"><title>Materials</title><list list-type="alpha-lower" list-content="occurrences"><list-item><p><bold>Type status:</bold> <named-content xmlns:xlink="http://www.w3.org/1999/xlink" content-type="dwc:typeStatus" xlink:type="simple">Other material</named-content>. <bold>Occurrence:</bold> recordedBy: <named-content xmlns:xlink="http://www.w3.org/1999/xlink" content-type="dwc:recordedBy" xlink:type="simple">V. Q. Luu</named-content>; individualCount: <named-content xmlns:xlink="http://www.w3.org/1999/xlink" content-type="dwc:individualCount" xlink:type="simple">1</named-content>; sex: <named-content xmlns:xlink="http://www.w3.org/1999/xlink" content-type="dwc:sex" xlink:type="simple">male</named-content>; <bold>Location:</bold> country: <named-content xmlns:xlink="http://www.w3.org/1999/xlink" content-type="dwc:country" xlink:type="simple">Laos</named-content>; stateProvince: <named-content xmlns:xlink="http://www.w3.org/1999/xlink" content-type="dwc:stateProvince" xlink:type="simple">Khammouane</named-content>; verbatimLocality: <named-content xmlns:xlink="http://www.w3.org/1999/xlink" content-type="dwc:verbatimLocality" xlink:type="simple">Hin Nam No National Protected Area</named-content>; verbatimElevation: <named-content xmlns:xlink="http://www.w3.org/1999/xlink" content-type="dwc:verbatimElevation" xlink:type="simple">556 m</named-content>; verbatimLatitude: <named-content xmlns:xlink="http://www.w3.org/1999/xlink" content-type="dwc:verbatimLatitude" xlink:type="simple">17°17.648’N</named-content>; verbatimLongitude: <named-content xmlns:xlink="http://www.w3.org/1999/xlink" content-type="dwc:verbatimLongitude" xlink:type="simple">106°10.053’E</named-content>; <bold>Event:</bold> eventDate: <named-content xmlns:xlink="http://www.w3.org/1999/xlink" content-type="dwc:eventDate" xlink:type="simple">2013-05-14</named-content>; <bold>Record Level:</bold> institutionCode: <named-content xmlns:xlink="http://www.w3.org/1999/xlink" content-type="dwc:institutionCode" xlink:type="simple">VFU</named-content></p></list-item></list></tp:treatment-sec><tp:treatment-sec sec-type="Description"><title>Description</title><p>(Fig. <xref ref-type="fig" rid="F412042">6</xref>)</p><p><bold>Specimen examined (n = 1)</bold>. VFU A.2013.5, adult male, collected by V. Q. Luu on 14 May 2013 from Pa Rang region, Noong Ma Commune, Boualapha District, Khammouane Province (<named-content xmlns:xlink="http://www.w3.org/1999/xlink" content-type="dwc:verbatimCoordinates" xlink:type="simple">17°17.648’N, 106°10.053’E</named-content>, elevation 556 m a.s.l.), within Hin Nam No NPA.</p><p><bold>Morphological characters.</bold> Total length (TL) 665 mm (SVL 520 mm, TaL 145 mm); body elongate; head moderately distinct from neck, rather flattened; snout projecting anteriorly beyond lower jaw; pupil vertically oval; tail tapered and thin; maxillary teeth 12/12; snout scale broad; rostral distinctly broader than high, partly visible from above; internasals large, pentagonal, not in contact with loreal; prefrontal more than half length of internasal, subrectangular, wider than long, not entering orbit; frontal hexagonal, narrowed posteriorly; parietals longer than wide; nasal paired; loreal 1/1, small, pentagonal, not bordering the eye; supralabials 8/8, third to fifth in contact with the eye, sixth largest; infralabials 10/10, first to fifth bordering chin shields; preocular 1/1; postoculars 2/2, bordering anterior temporal; anterior temporals 2/2; posterior temporals 3/3; dorsal scale rows 17-17-15; five middorsal scales keeled, the outer rows usually smooth; ventrals 224; subcaudals 96, paired; cloacal single. Coloration in preservative: Dorsal surface greyish or blackish, with white and cream cross-bars, 17 on the body, increasing the size at the bottom of each light cross-bands, best marked anteriorly, and becoming dim posteriorly; belly cream, progressively but not extensively speckled with dark grey on the posterior edges of the ventral scales; upper tail as the posterior body, tail rings cream and extending towards the under part of the tail (determination after <xref ref-type="bibr" rid="B406272">Vogel et al. 2009</xref>, <xref ref-type="bibr" rid="B406307">Ziegler et al. 2007</xref>).</p></tp:treatment-sec><tp:treatment-sec sec-type="Ecology"><title>Ecology</title><p>The specimen of <italic><tp:taxon-name><tp:taxon-name-part taxon-name-part-type="genus">Lycodon</tp:taxon-name-part> <tp:taxon-name-part taxon-name-part-type="species">ruhstrati</tp:taxon-name-part> <tp:taxon-name-part taxon-name-part-type="subspecies">abditus</tp:taxon-name-part></tp:taxon-name></italic> was found at 11:00 while moving through a forest path. The surrounding habitat was karst forest at the elevation of 556 m a.s.l.</p></tp:treatment-sec><tp:treatment-sec sec-type="Distribution"><title>Distribution</title><p><italic><tp:taxon-name><tp:taxon-name-part taxon-name-part-type="genus">Lycodon</tp:taxon-name-part> <tp:taxon-name-part taxon-name-part-type="species">ruhstrati</tp:taxon-name-part></tp:taxon-name></italic> has been known from Taiwan, China and northern Vietnam: <italic><tp:taxon-name><tp:taxon-name-part taxon-name-part-type="genus">Lycodon</tp:taxon-name-part> <tp:taxon-name-part taxon-name-part-type="species">ruhstrati</tp:taxon-name-part> <tp:taxon-name-part taxon-name-part-type="subspecies">ruhstrati</tp:taxon-name-part></tp:taxon-name></italic> is endemic to Taiwan and the range of <italic><tp:taxon-name><tp:taxon-name-part taxon-name-part-type="genus">Lycodon</tp:taxon-name-part> <tp:taxon-name-part taxon-name-part-type="species">ruhstrati</tp:taxon-name-part> <tp:taxon-name-part taxon-name-part-type="subspecies">abditus</tp:taxon-name-part></tp:taxon-name></italic> is widespread in the mainland of China and Vietnam (see <xref ref-type="bibr" rid="B406272">Vogel et al. 2009</xref>). Our finding represents the first record of the species as well as the subspecies, <italic><tp:taxon-name><tp:taxon-name-part taxon-name-part-type="genus">Lycodon</tp:taxon-name-part> <tp:taxon-name-part taxon-name-part-type="species">ruhstrati</tp:taxon-name-part> <tp:taxon-name-part taxon-name-part-type="subspecies">abditus</tp:taxon-name-part></tp:taxon-name></italic>, from Laos and it is approximately about 20 km far from the type locality of the subspecies in Phong Nha - Ke Bang National Park, Quang Binh Province, Vietnam.</p></tp:treatment-sec><tp:treatment-sec sec-type="Notes"><title>Notes</title><p>The specimen from Laos differs from the description of <xref ref-type="bibr" rid="B406272">Vogel et al. (2009)</xref> in having fewer cross-bands on the body (17 versus 19-43).</p></tp:treatment-sec><tp:treatment-sec><!--Section generated to contain objects referenced in tp:taxon-treatment.--><fig-group id="F412042" position="float" orientation="portrait"><caption><p><italic><tp:taxon-name><tp:taxon-name-part taxon-name-part-type="genus">Lycodon</tp:taxon-name-part> <tp:taxon-name-part taxon-name-part-type="species">ruhstrati</tp:taxon-name-part> <tp:taxon-name-part taxon-name-part-type="subspecies">abditus</tp:taxon-name-part></tp:taxon-name></italic> from Hin Nam No National Protected Area, Khammouane Province, Laos. Photos: V. Q. Luu.</p></caption><fig id="F412047" position="float" orientation="portrait"><label>Figure 6a.</label><caption><p>Dorsal view</p></caption><graphic xmlns:xlink="http://www.w3.org/1999/xlink" xlink:href="biodiversity_data_journal-1-e1015-g006_a.jpg" position="float" orientation="portrait" xlink:type="simple"/></fig><fig id="F412048" position="float" orientation="portrait"><label>Figure 6b.</label><caption><p>Ventral view</p></caption><graphic xmlns:xlink="http://www.w3.org/1999/xlink" xlink:href="biodiversity_data_journal-1-e1015-g006_b.jpg" position="float" orientation="portrait" xlink:type="simple"/></fig></fig-group></tp:treatment-sec><ref-list><ref id="B406272"><element-citation xmlns:xlink="http://www.w3.org/1999/xlink" publication-type="article" xlink:type="simple"><person-group person-group-type="author"><name name-style="western"><surname>Vogel</surname><given-names>G</given-names></name><name name-style="western"><surname>David</surname><given-names>P</given-names></name><name name-style="western"><surname>Pauwels</surname><given-names>O. S.G.</given-names></name><name name-style="western"><surname>Sumontha</surname><given-names>M</given-names></name><name name-style="western"><surname>Norval</surname><given-names>G</given-names></name><name name-style="western"><surname>Hendrix</surname><given-names>R</given-names></name><name name-style="western"><surname>Vu</surname><given-names>T. N.</given-names></name><name name-style="western"><surname>Ziegler</surname><given-names>T</given-names></name></person-group><year>2009</year><article-title>A review of <italic><tp:taxon-name><tp:taxon-name-part taxon-name-part-type="genus">Lycodon</tp:taxon-name-part> <tp:taxon-name-part taxon-name-part-type="species">ruhstrati</tp:taxon-name-part></tp:taxon-name></italic> (Fischer 1886) auctorum (<tp:taxon-name><tp:taxon-name-part taxon-name-part-type="ordo">Squamata</tp:taxon-name-part></tp:taxon-name> <tp:taxon-name><tp:taxon-name-part taxon-name-part-type="familia">Colubridae</tp:taxon-name-part></tp:taxon-name>), with the description of a new species from Thailand and a new subspecies from the Asian mainland</article-title><source>Tropical Zoology</source><volume>22</volume><fpage>131</fpage><lpage>182</lpage><comment content-type="language">English</comment></element-citation></ref><ref id="B406307"><element-citation xmlns:xlink="http://www.w3.org/1999/xlink" publication-type="article" xlink:type="simple"><person-group person-group-type="author"><name name-style="western"><surname>Ziegler</surname><given-names>T</given-names></name><name name-style="western"><surname>Hendrix</surname><given-names>R</given-names></name><name name-style="western"><surname>Vu</surname><given-names>T. N.</given-names></name><name name-style="western"><surname>Vogt</surname><given-names>M</given-names></name><name name-style="western"><surname>Forster</surname><given-names>B</given-names></name><name name-style="western"><surname>Dang</surname><given-names>K. N.</given-names></name></person-group><year>2007</year><article-title>The diversity of a snake community in a karst forest ecosystem in the central Truong Son, Vietnam, with an identification key</article-title><source>Zootaxa</source><volume>1493</volume><fpage>1</fpage><lpage>40</lpage><comment content-type="language">English</comment></element-citation></ref></ref-list></tp:taxon-treatment>
